# Supplementary material for: Fine tuning wheat heading time through genome editing of transcription factor binding sites in Ppd-1 gene promoter
Source: Sci Rep. 2025 Nov 26;15:42034. doi: 10.1038/s41598-025-25295-8 (PMC12657949; doi:10.1038/s41598-025-25295-8)
Supplement: Supplementary file 3 — Supplementary Material 3 [file 41598_2025_25295_MOESM3_ESM.xlsx]

## Sheet: Table S1
Table S1. List of primers used in this study.
Purpose of use	Primer Name	Sequence 5'-3'	Amplicon, bp	Reference
sequencing of Ppd-D1	PpdD1_pr_F1	TGCGCCATGTAGGAATTG	2759	this study
	PpdD1_int1_R1	GTGGTAGCTGAGATTGAGTATG
nested primers for sequencing of Ppd-D1	TaPpd-1-seqF4	TGAACCAACAAACTTGATCC		Yoshida, 2012
	TaPpd-1-seqF3	ATAGGTTGAAAGATTACCAACA
	TaPpd-1-seqF2	GGGCCCACAAAATCCACA
	TaPpd-1-seqF1	TGCTCTGTTCCTGCTCGATT
sequencing of Ppd-B1	F-Ppd-5UTR	CACTCTTATTCCCTCTATGCC	2832	Kiseleva et al., 2017
	R-Ppd-5UTR	CTGTTATTATTGGAATCGTCAG
nested primers for sequencing of Ppd-B1	F-5UTRad	TTCTTCACACTAGGGCTGGT
	R-5UTRad	CGCATAATAGCACAACCAGC
Insertion of gRNAs' sequences into plamid sgRNA-pUC57	Ppd_gRNA11-F	TAGGgcacccgtccgtccacgtgt		this study
	Ppd_gRNA11-R	AAACacacgtggacggacgggtgc
	Ppd_gRNA12-F	TAGGcatcgatctctccctccgct
	Ppd_gRNA12-R	AAACagcggagggagagatcgatg
	Ppd_gRNA13-F	TAGGaacaggggaggatttgaaag
	Ppd_gRNA13-R	AAACctttcaaatcctcccctgtt
	Ppd_gRNA14-F	TAGGtgtgtgcgggaagccaaggg
	Ppd_gRNA14-R	AAACcccttggcttcccgcacaca
	Ppd_gRNA15-F	TAGGcgcgagtcaaaggagttggg
	Ppd_gRNA15-R	AAACcccaactcctttgactcgcg
	Ppd_gRNA16-F	TAGGtcccaactcctttgactcgc
	Ppd_gRNA16-R	AAACgcgagtcaaaggagttggga
	Ppd_gRNA17-F	TAGGgcggagggagagatcgatgg
	Ppd_gRNA17-R	AAACccatcgatctctccctccgc
	Ppd_gRNA18-F	TAGGggcggggagcgccggtggtg
	Ppd_gRNA18-R	AAACcaccaccggcgctccccgcc
	Ppd_gRNA21-F	TAGGgacgccgacacgtggacgga
	Ppd_gRNA21-R	AAACtccgtccacgtgtcggcgtc
Insertion of gRNAs' sequences into plasmid pFH85	pFH85_Ppd_gRNA18_F	AGCAggcggggagcgccggtggtg		this study
	pFH85_Ppd_gRNA18_R	AAACcaccaccggcgctccccgcc
	pFH85_Ppd_gRNA21_F	AGCAgacgccgacacgtggacgga
	pFH85_Ppd_gRNA21_R	AAACtccgtccacgtgtcggcgtc
Identification of mutations in target genes	pPpdD-F3	AATTGTCTCTTAGACTGTCGCA	979	this study
	pPpdD-R3	CCAATCGAGCAGGAACAGA
	mPpdD-F4	GCTTCTTCACACTACTCACTGTA	449
	mPpdD-R4	GGAGGAGTAGTCCGTGTG
	mPpdB-F2	AAGAGGATGGATTGAGTTGACG	468
	mPpdB-R2	GAGTCGAGCAGAGGAGTAGT
	mPpdB-F6	ACTAGGGCTGGTCGAAGA	556
	mPpdB-R6	TCAGGTTGAGGAGGAGGAG
	mPpdDB-F9	GGAGCGGTATTTGGTCACA	445/477
	mPpdDB-R9	GGGCGGAGGAGTAGATATTG
Identification of vector integration in plants	BAR-F	GAACGACGCCCGGCCGACAT	492	Li et al., 2010
	BAR-R	GTCCAGCTGCCAGAAACCCAC
	Ppd_gRNA18_F	ggcggggagcgccggtggtg		this study
	Ppd_gRNA21_R	tccgtccacgtgtcggcgtc
	gRNA_scaffold	cgactcggtgccactttttca
qPCR target genes	Ppd-B1-F	AAGACAAGGTTGATGACGTGA		Shaw et al., 2012
	Ppd-B1-R	GAGGGATTGATCACGTTGG
	Ppd-D1-F	AAGACAAGGCTGATGAAATGAG
	Ppd-D1-R	GAAGGATTGACCACATTGGA
qPCR reference genes	SAR-F	GAGTCTGCCCACCCATTCGTAA	155	Long et al.,2010
	SAR-R	GACATGCCATAGGTTTCAGCGAC
	MetAP1-F	AGCAAGTTGTGACCCGAGGA	115	Long et al.,2010
	MetAP1-R	GGCGTCAGCAAATAGCAAGTG
copy number of plasmid insert	L2_qBAR-F	GTCAACCACTACATCGAGACAAG	113	this study
	L2_qBAR-R	GCGACGAGCCAGGGATA
	pFH85_Ppd_gRNA21_F	AGCAGACGCCGACACGTGGACGGA	96
	gRNA_scaffold	CGACTCGGTGCCACTTTTTCA
reference gene for copy number estimation	TaCO-F	TGCTAACCGTGTGGCATCAC	106	Díaz et al., 2012
	TaCO-R	GGTACATAGTGCTGCTGCATCTG

## Sheet: Table S2
Table S2. sgRNA sequences, designed in this study.
	Sequence	Sequence+PAM	Specific to	In vitro gRNA efficiency assay
Ppd_gRNA11	GCACCCGTCCGTCCACGTGT	gcacccgtccgtccacgtgtcgg	Ppd-D1	0.33
Ppd_gRNA12	CATCGATCTCTCCCTCCGCT	catcgatctctccctccgctcgg	Ppd-D1	0
Ppd_gRNA13	AACAGGGGAGGATTTGAAAG	aacaggggaggatttgaaagggg	Ppd-D1	0.2
Ppd_gRNA14	TGTGTGCGGGAAGCCAAGGG	ccccccttggcttcccgcacaca	Ppd-D1	0
Ppd_gRNA15	CGCGAGTCAAAGGAGTTGGG	cgcgagtcaaaggagttgggagg	Ppd-D1	0.06
Ppd_gRNA16	GCGAGTCAAAGGAGTTGGGA	cccgcgagtcaaaggagttggga	Ppd-D1	0.22
Ppd_gRNA17	GCGGAGGGAGAGATCGATGG	cctccatcgatctctccctccgc	Ppd-D1	0.39
Ppd_gRNA18	GGCGGGGAGCGCCGGTGGTG	ccccaccaccggcgctccccgcc	Ppd-D1, Ppd-B1	0.96
Ppd_gRNA21	TCCGTCCACGTGTCGGCGTC	ccgtccgtccacgtgtcggcgtc	Ppd-D1	0.94

## Sheet: Table S3
Table S3. Description of the T0 plants, information about insertion of plasmid and type of the target mutations in provided.
* - "No data" indicates samples for which DNA was insufficient for copy number analysis
	Plasmid insert (BAR and gRNA)	Copy number of plasmid insert	Ppd-D1 g18	Ppd-D1 g21	Ppd-B1
V3-T0			del 1 wt	del 2 wt	wt
V8-T0	T+	1	del 223		del 11
V9-T0			ins 1 wt	ins 1 wt	ins 1 wt
V10-T0			wt	wt	ins 2 wt
V11-T0	T+	1	del 1 wt	del 1 del 10	wt
V12-T0	T+	35	del 264 del 42		ins 1
V14-T0	T+	3	ins 1\del 1\wt	del 9 wt	wt
V15-T0	T+	no data*	wt	ins 10 wt	wt
V18-T0			del 4\del3\wt	del1 wt	del 16 wt
V19-T0			wt	wt	ins 1 wt
V20-T0	T+	62	del 223 ins 1 wt		wt
V21-T0	T+	3	ins 1 wt	ins 1 wt	ins 1 wt
V22-T0	T+	62	ins 500 \ ins 600 \ wt		wt
V25-T0	T+	10	ins12 \ del12 \ ins25		del 8 wt
V27-T0	T+	6	wt	wt	del 8 wt
V32-T0			del 6 wt	wt	del 8 \ del13 \ wt
V33-T0			del 1\ins 1\wt	ins 1\ins1\wt	del 1 wt
V37-T0			ins 1 wt	del 8 wt	wt
V39-T0			ins 1 wt	wt	ins 1 wt
V46-T0			del 223 del 16		del 24 \ del 8 \ wt
V52-T0	T+	5	ins 1 wt	del 7\del10\wt	del4 \ ins1 \ wt
V55-T0	T+	16	ins 1	del 4	ins 1 subst 1
V59-T0	T+	19	del 266 wt		wt
V66-T0			del 5	del 2	ins 1
V71-T0	T+	24	del 222 del 1		ins 1
V72-T0	T+	9	ins 1 wt	wt	ins 1 wt
V73-T0	T+	9	del 15	del 4	ins 1
V74-T0	T+	10	del 16	wt	del 7 ins 1
V75-T0	T+	8	ins 1 wt	ins 1 wt	del 16 \ del 25 \ wt
V80-T0	T+	121	ins 1	del 2 ins 1	ins 1/del 14
V83-T0			del 4 wt	ins 1 wt	ins 1 wt
V99-T0			del 1 wt	wt	ins 1
V103-T0	T+	3	ins 345 del4 del 1	del 4	del 39 del 3
V112-T0			ins 1	wt	ins 1
V115-T0	T+	68	del 16	del 4	del 4 ins 1
V121-T0			del 219 wt	ins 1	del 17 del 1
V122-T0	T+	12	ins 1	ins 1	del 1 ins 1
V124-T0	T+	12	del 1	del 18	ins 1
V126-T0	T+	79	del 3 ins 1	ins 1	del 1 ins 1
V127-T0	T+	no data*	ins 1 wt	ins 1 wt	ins 1 del 1
V133-T0			wt	wt	del 16 wt
V146-T0			del7/ins1/wt	ins 1 wt	del 16 wt
V163-T0			ins 1 wt	del 4 wt	ins 1 \ del3 \ wt
V164-T0			ins 1 wt	del 4 wt	ins 1 wt
V165-T0			ins 1 wt	del 4 wt	ins 1 wt
V189-T0	T+	2	ins 1 wt	ins 1 wt	del 1 wt
V1-T0	T+		wt	wt	wt
V23-T0	T+		wt	wt	wt
V34-T0	T+		wt	wt	wt
V40-T0	T+		wt	wt	wt
V51-T0	T+		wt	wt	wt
V58-T0	T+		wt	wt	wt
V101-T0	T+		wt	wt	wt
V105-T0	T+		wt	wt	wt
V132-T0	T+		wt	wt	wt

## Sheet: Table S4
Table S4. Inheritance and segregation of plasmid insertion (T+) and target mutations in T1 plants derived from the self-pollination T0 Velut plants.
T1 families	Number of plants	T+	T-	Ppd-D1			Ppd-B1
				allele1	allele2	heterozygote	allele1	allele2	heterozygote
V103-T1	45	19	26	del4del1	ins345	del4del1/ins345	del39	del3	del39/del3
				16	15	14	9	11	25
V12-T1	64	34	30	del42	del264	del42/del264	ins1	-	-
				19	18	27	64*	-	-
V121-T1	40	-	40	del219	wt	del219/wt	del17	del1	del17/del1
				14	9	17	9	10	21
V46-T1	11	-	11	del226	wt	del226/wt	del24	wt	del24/wt
				2	0	9	0	0	11
V59-T1	28	14	14	del266	wt	del266/wt	wt	wt	-
				0	0	28	28	0	-
									* analyzed by sequencing of randomly selected samples

## Sheet: Table S5
Table S5. Results of the statistics analysis. The table includes only genotypes with sufficient sample sizes for statistical comparison. Minor segregants with low representation are reported in Figure 3 but excluded here for clarity.
*p-value adjasted for multiple comparisons against the control, Tukey HSD test
	Line	Genotype T1	number of plants	Heading time, days	p-value (anova)	p-val adj*	Plant height, cm	p-value (anova)	p-val adj	grain weight per spike, g	p-value (anova)	p-val adj*
Vegetation season 1	V103-T1	D: g21 del 4, g18 del 1 B: del 39	12	50±1,6	*	<0,3	97,4±2,3	***	<3×10-4	2,83±0,72	***	<5×10-5
		D: g21 del 4, g18 del 1/ins 345 B: del 39	14	48,6±1,6		<0,93	93,8±1,9		<0,002	2,09±0,15		<0,03
		D: ins 345 B: del 39	8	46,4±1,2		<0,04	92,8±3,1		<0,05	2,23±0,20		<0,05
	V12-T1	D: del 42 B: ins 1	19	48,4±0,6	**	<0,05	92,6±3,8	***	<0,03	1,22±0,12	non-significant	<0,5
		D: del 42/del 264 B: ins 1	27	48,4±0,7		<0,02	98,4±1,9		<10-6	1,48±0,13		<0,9
		D: del 276 B: ins 1	18	48,4± 0,6		<0,07	104,1±3,9		<10-6	1,56±0,15		<0,7
	Control	wt	82	50,9±0,5			83,8±1,1			1,33±0,08
Vegetation season 2	V121-T1	D: del 219 B: del 17/del 1	12	47,8±0,7	***	0	111,3±3,5	non-significant	<0,7	1,7±0,17	non-significant	<1
		D: del 219/wt B: del 17/del 1	12	47,3±0,4		0	110,9±1,4		<0,6	1,77±0,08		<1
		D: wt B: del 17/del 1	6	47,8±0,6		<2×10-7	109,8±1,5		<0,7	1,43±0,14		<0,3
	V46-T1	D: del 223 B: del 24	11	48,2±0,5	***	<1,3×10-7	116,5±2,9	non-significant	<0,43	2±0,18	non-significant	<0,2
	V59-T1	D: del 266/wt B: wt	28	49±0,3	***	<4.9×10-12	110,2±1,88	non-significant	<1	2,03±0,14	non-significant	<1
	Control	wt	39	52,7±0,3			113,9±1,46			1,75±0,06

## Sheet: Table S6
Table S6. Results of the statistics analysis of T2 plants heading time.
*p-value adjasted for multiple comparisons against the control, Tukey HSD test
	Line	Genotype T2 Ppd-D1	Genotype T2 Ppd-B1	number of plants	Heading time, days	p-value (anova)	p-value adj*	mean difference vs Velut heading time, days
	Velut	wt	wt	24	49,42 ± 0,58
	V103-T2	ins 345	del 39	20	44,95 ± 0,34	***	1e-06	-4.4667
	V121-T2	del 219	del 17	20	46,5 ± 0,52	**	0.0057	-2.9167
	V12S-T2	del 42	ins 1	20	45,45 ± 0,73	***	2e-05	-3.9667
	V46-T2	del 223	del 24	32	46,59 ± 0,44	**	0.0018	-2.8229
	V52-T2	del 10 del 1	ins 1	21	46,14 ± 0,58	***	0.0008	-3.2738
	V59-T2	del 266	wt	25	46,88 ± 0,5	*	0.0155	-2.5367

## Sheet: Table S7
Table S7. Pairwise t-test p-values for Ppd-B1 and Ppd-D1 expression.
Gene	Time_point	Line1	Line2	mean1	mean2	pval_raw
Ppd_D1	ZT0	V12S-T2	Velut	0	0	na
Ppd_D1	ZT0	V12S-T2	V121-T2	0	0.892572	0.0235516
Ppd_D1	ZT0	V12S-T2	V103-T2	0	0.214983	0.211734
Ppd_D1	ZT0	V12S-T2	V46-T2	0	0	na
Ppd_D1	ZT0	V12S-T2	V52-T2	0	1.87961	0.0730127
Ppd_D1	ZT0	V12S-T2	V59 -T2	0	0.645981	0.139778
Ppd_D1	ZT0	Velut	V121-T2	0	0.892572	0.0235516
Ppd_D1	ZT0	Velut	V103-T2	0	0.214983	0.211734
Ppd_D1	ZT0	Velut	V46-T2	0	0	na
Ppd_D1	ZT0	Velut	V52-T2	0	1.87961	0.0730127
Ppd_D1	ZT0	Velut	V59-T2	0	0.645981	0.139778
Ppd_D1	ZT0	V121-T2	V103-T2	0.892572	0.214983	0.0217767
Ppd_D1	ZT0	V121-T2	V46-T2	0.892572	0	0.0235516
Ppd_D1	ZT0	V121-T2	V52-T2	0.892572	1.87961	0.20253
Ppd_D1	ZT0	V121-T2	V59-T2	0.892572	0.645981	0.477563
Ppd_D1	ZT0	V103-T2	V46-T2	0.214983	0	0.211734
Ppd_D1	ZT0	V103-T2	V52-T2	0.214983	1.87961	0.0841092
Ppd_D1	ZT0	V103-T2	V59-T2	0.214983	0.645981	0.24908
Ppd_D1	ZT0	V46-T2	V52-T2	0	1.87961	0.0730127
Ppd_D1	ZT0	V46-T2	V59-T2	0	0.645981	0.139778
Ppd_D1	ZT0	V52-T2	V59-T2	1.87961	0.645981	0.134371
Ppd_D1	ZT16	V12S-T2	Velut	0.0669598	0	0.0252191
Ppd_D1	ZT16	V12S-T2	V121-T2	0.0669598	1.72803	0.158025
Ppd_D1	ZT16	V12S-T2	V103-T2	0.0669598	0.132561	0.0873687
Ppd_D1	ZT16	V12S-T2	V46-T2	0.0669598	0.406876	0.0729646
Ppd_D1	ZT16	V12S-T2	V52-T2	0.0669598	0.0917533	0.650013
Ppd_D1	ZT16	V12S-T2	V59-T2	0.0669598	0.341686	0.145017
Ppd_D1	ZT16	Velut	V121-T2	0	1.72803	0.148581
Ppd_D1	ZT16	Velut	V103-T2	0	0.132561	0.029124
Ppd_D1	ZT16	Velut	V46-T2	0	0.406876	0.053897
Ppd_D1	ZT16	Velut	V52-T2	0	0.0917533	0.18647
Ppd_D1	ZT16	Velut	V59-T2	0	0.341686	0.102048
Ppd_D1	ZT16	V121-T2	V103-T2	1.72803	0.132561	0.168034
Ppd_D1	ZT16	V121-T2	V46-T2	1.72803	0.406876	0.219763
Ppd_D1	ZT16	V121-T2	V52-T2	1.72803	0.0917533	0.161284
Ppd_D1	ZT16	V121-T2	V59-T2	1.72803	0.341686	0.204471
Ppd_D1	ZT16	V103-T2	V46-T2	0.132561	0.406876	0.101374
Ppd_D1	ZT16	V103-T2	V52-T2	0.132561	0.0917533	0.489644
Ppd_D1	ZT16	V103-T2	V59-T2	0.132561	0.341686	0.216242
Ppd_D1	ZT16	V46-T2	V52-T2	0.406876	0.0917533	0.0668985
Ppd_D1	ZT16	V46-T2	V59-T2	0.406876	0.341686	0.694554
Ppd_D1	ZT16	V52-T2	V59-T2	0.0917533	0.341686	0.15809
Ppd_D1	ZT20	V12S-T2	Velut	0.550807	0	0.00229373
Ppd_D1	ZT20	V12S-T2	V121-T2	0.550807	0.376522	0.034993
Ppd_D1	ZT20	V12S-T2	V103-T2	0.550807	0.109672	0.00675251
Ppd_D1	ZT20	V12S-T2	V46-T2	0.550807	0.444532	0.509805
Ppd_D1	ZT20	V12S-T2	V52-T2	0.550807	0.0713991	0.00511454
Ppd_D1	ZT20	V12S-T2	V59-T2	0.550807	0.193409	0.000610979
Ppd_D1	ZT20	Velut	V121-T2	0	0.376522	0.0128283
Ppd_D1	ZT20	Velut	V103-T2	0	0.109672	0.189388
Ppd_D1	ZT20	Velut	V46-T2	0	0.444532	0.0789648
Ppd_D1	ZT20	Velut	V52-T2	0	0.0713991	0.326062
Ppd_D1	ZT20	Velut	V59-T2	0	0.193409	0.0163011
Ppd_D1	ZT20	V121-T2	V103-T2	0.376522	0.109672	0.0218901
Ppd_D1	ZT20	V121-T2	V46-T2	0.376522	0.444532	0.667096
Ppd_D1	ZT20	V121-T2	V52-T2	0.376522	0.0713991	0.0138107
Ppd_D1	ZT20	V121-T2	V59-T2	0.376522	0.193409	0.0310495
Ppd_D1	ZT20	V103-T2	V46-T2	0.109672	0.444532	0.11306
Ppd_D1	ZT20	V103-T2	V52-T2	0.109672	0.0713991	0.652389
Ppd_D1	ZT20	V103-T2	V59-T2	0.109672	0.193409	0.272668
Ppd_D1	ZT20	V46-T2	V52-T2	0.444532	0.0713991	0.0910688
Ppd_D1	ZT20	V46-T2	V59-T2	0.444532	0.193409	0.19605
Ppd_D1	ZT20	V52-T2	V59-T2	0.0713991	0.193409	0.145184
Ppd_D1	ZT4	V12S-T2	Velut	0.629338	1.22812	0.282095
Ppd_D1	ZT4	V12S-T2	V121-T2	0.629338	1.60226	0.121229
Ppd_D1	ZT4	V12S-T2	V103-T2	0.629338	1.0453	0.555628
Ppd_D1	ZT4	V12S-T2	V46-T2	0.629338	1.57427	0.00283917
Ppd_D1	ZT4	V12S-T2	V52-T2	0.629338	1.6696	0.104951
Ppd_D1	ZT4	V12S-T2	V59-T2	0.629338	0.635272	0.977027
Ppd_D1	ZT4	Velut	V121-T2	1.22812	1.60226	0.545445
Ppd_D1	ZT4	Velut	V103-T2	1.22812	1.0453	0.813607
Ppd_D1	ZT4	Velut	V46-T2	1.22812	1.57427	0.493532
Ppd_D1	ZT4	Velut	V52-T2	1.22812	1.6696	0.477466
Ppd_D1	ZT4	Velut	V59-T2	1.22812	0.635272	0.286576
Ppd_D1	ZT4	V121-T2	V103-T2	1.60226	1.0453	0.480972
Ppd_D1	ZT4	V121-T2	V46-T2	1.60226	1.57427	0.950073
Ppd_D1	ZT4	V121-T2	V52-T2	1.60226	1.6696	0.907701
Ppd_D1	ZT4	V121-T2	V59-T2	1.60226	0.635272	0.115541
Ppd_D1	ZT4	V103-T2	V46-T2	1.0453	1.57427	0.465877
Ppd_D1	ZT4	V103-T2	V52-T2	1.0453	1.6696	0.432832
Ppd_D1	ZT4	V103-T2	V59-T2	1.0453	0.635272	0.564022
Ppd_D1	ZT4	V46-T2	V52-T2	1.57427	1.6696	0.830102
Ppd_D1	ZT4	V46-T2	V59-T2	1.57427	0.635272	0.0124504
Ppd_D1	ZT4	V52-T2	V59-T2	1.6696	0.635272	0.0983917
Ppd_D1	ZT8	V12S-T2	Velut	0.827545	0.61755	0.44749
Ppd_D1	ZT8	V12S-T2	V121-T2	0.827545	0.722249	0.765506
Ppd_D1	ZT8	V12S-T2	V103-T2	0.827545	1.2462	0.17927
Ppd_D1	ZT8	V12S-T2	V46-T2	0.827545	1.37704	0.162459
Ppd_D1	ZT8	V12S-T2	V52-T2	0.827545	1.1052	0.16608
Ppd_D1	ZT8	V12S-T2	V59-T2	0.827545	0.560054	0.1222
Ppd_D1	ZT8	Velut	V121-T2	0.61755	0.722249	0.796959
Ppd_D1	ZT8	Velut	V103-T2	0.61755	1.2462	0.109983
Ppd_D1	ZT8	Velut	V46-T2	0.61755	1.37704	0.0916113
Ppd_D1	ZT8	Velut	V52-T2	0.61755	1.1052	0.149548
Ppd_D1	ZT8	Velut	V59-T2	0.61755	0.560054	0.832395
Ppd_D1	ZT8	V121-T2	V103-T2	0.722249	1.2462	0.239969
Ppd_D1	ZT8	V121-T2	V46-T2	0.722249	1.37704	0.17958
Ppd_D1	ZT8	V121-T2	V52-T2	0.722249	1.1052	0.34213
Ppd_D1	ZT8	V121-T2	V59-T2	0.722249	0.560054	0.65854
Ppd_D1	ZT8	V103-T2	V46-T2	1.2462	1.37704	0.715965
Ppd_D1	ZT8	V103-T2	V52-T2	1.2462	1.1052	0.608936
Ppd_D1	ZT8	V103-T2	V59-T2	1.2462	0.560054	0.0629918
Ppd_D1	ZT8	V46-T2	V52-T2	1.37704	1.1052	0.420289
Ppd_D1	ZT8	V46-T2	V59-T2	1.37704	0.560054	0.0704923
Ppd_D1	ZT8	V52-T2	V59-T2	1.1052	0.560054	0.0377511
Ppd_B1	ZT0	V12S-T2	Velut	0.289071	0.0957844	0.580164
Ppd_B1	ZT0	V12S-T2	V121-T2	0.289071	1.83724	0.0424297
Ppd_B1	ZT0	V12S-T2	V103-T2	0.289071	1.59698	0.108298
Ppd_B1	ZT0	V12S-T2	V46-T2	0.289071	1.13737	0.278191
Ppd_B1	ZT0	V12S-T2	V52-T2	0.289071	1.5157	0.239983
Ppd_B1	ZT0	V12S-T2	V59-T2	0.289071	0.139755	0.674726
Ppd_B1	ZT0	Velut	V121-T2	0.0957844	1.83724	0.0450043
Ppd_B1	ZT0	Velut	V103-T2	0.0957844	1.59698	0.0947249
Ppd_B1	ZT0	Velut	V46-T2	0.0957844	1.13737	0.207258
Ppd_B1	ZT0	Velut	V52-T2	0.0957844	1.5157	0.198352
Ppd_B1	ZT0	Velut	V59-T2	0.0957844	0.139755	0.809616
Ppd_B1	ZT0	V121-T2	V103-T2	1.83724	1.59698	0.733729
Ppd_B1	ZT0	V121-T2	V46-T2	1.83724	1.13737	0.381362
Ppd_B1	ZT0	V121-T2	V52-T2	1.83724	1.5157	0.731966
Ppd_B1	ZT0	V121-T2	V59-T2	1.83724	0.139755	0.0421102
Ppd_B1	ZT0	V103-T2	V46-T2	1.59698	1.13737	0.581873
Ppd_B1	ZT0	V103-T2	V52-T2	1.59698	1.5157	0.933732
Ppd_B1	ZT0	V103-T2	V59-T2	1.59698	0.139755	0.0956264
Ppd_B1	ZT0	V46-T2	V52-T2	1.13737	1.5157	0.71084
Ppd_B1	ZT0	V46-T2	V59-T2	1.13737	0.139755	0.218506
Ppd_B1	ZT0	V52-T2	V59-T2	1.5157	0.139755	0.206084
Ppd_B1	ZT16	V12S-T2	Velut	0.239139	0.618502	0.146188
Ppd_B1	ZT16	V12S-T2	V121-T2	0.239139	0.565963	0.390543
Ppd_B1	ZT16	V12S-T2	V103-T2	0.239139	0.554056	0.0299313
Ppd_B1	ZT16	V12S-T2	V46-T2	0.239139	1.32217	0.275221
Ppd_B1	ZT16	V12S-T2	V52-T2	0.239139	0.753304	0.190468
Ppd_B1	ZT16	V12S-T2	V59-T2	0.239139	0.100093	0.329589
Ppd_B1	ZT16	Velut	V121-T2	0.618502	0.565963	0.888398
Ppd_B1	ZT16	Velut	V103-T2	0.618502	0.554056	0.751497
Ppd_B1	ZT16	Velut	V46-T2	0.618502	1.32217	0.438198
Ppd_B1	ZT16	Velut	V52-T2	0.618502	0.753304	0.698702
Ppd_B1	ZT16	Velut	V59-T2	0.618502	0.100093	0.0749981
Ppd_B1	ZT16	V121-T2	V103-T2	0.565963	0.554056	0.972234
Ppd_B1	ZT16	V121-T2	V46-T2	0.565963	1.32217	0.416457
Ppd_B1	ZT16	V121-T2	V52-T2	0.565963	0.753304	0.66662
Ppd_B1	ZT16	V121-T2	V59-T2	0.565963	0.100093	0.256681
Ppd_B1	ZT16	V103-T2	V46-T2	0.554056	1.32217	0.402727
Ppd_B1	ZT16	V103-T2	V52-T2	0.554056	0.753304	0.539277
Ppd_B1	ZT16	V103-T2	V59-T2	0.554056	0.100093	0.0260075
Ppd_B1	ZT16	V46-T2	V52-T2	1.32217	0.753304	0.526056
Ppd_B1	ZT16	V46-T2	V59-T2	1.32217	0.100093	0.234246
Ppd_B1	ZT16	V52-T2	V59-T2	0.753304	0.100093	0.123525
Ppd_B1	ZT20	V12S-T2	Velut	0.825338	0.521103	0.694593
Ppd_B1	ZT20	V12S-T2	V121-T2	0.825338	0.232601	0.454027
Ppd_B1	ZT20	V12S-T2	V103-T2	0.825338	0.724274	0.904948
Ppd_B1	ZT20	V12S-T2	V46-T2	0.825338	2.37365	0.12162
Ppd_B1	ZT20	V12S-T2	V52-T2	0.825338	0.522754	0.682479
Ppd_B1	ZT20	V12S-T2	V59-T2	0.825338	0	0.321345
Ppd_B1	ZT20	Velut	V121-T2	0.521103	0.232601	0.494749
Ppd_B1	ZT20	Velut	V103-T2	0.521103	0.724274	0.740195
Ppd_B1	ZT20	Velut	V46-T2	0.521103	2.37365	0.0281236
Ppd_B1	ZT20	Velut	V52-T2	0.521103	0.522754	0.996391
Ppd_B1	ZT20	Velut	V59-T2	0.521103	0	0.227612
Ppd_B1	ZT20	V121-T2	V103-T2	0.232601	0.724274	0.42414
Ppd_B1	ZT20	V121-T2	V46-T2	0.232601	2.37365	0.0200717
Ppd_B1	ZT20	V121-T2	V52-T2	0.232601	0.522754	0.359025
Ppd_B1	ZT20	V121-T2	V59-T2	0.232601	0	0.42265
Ppd_B1	ZT20	V103-T2	V46-T2	0.724274	2.37365	0.0618489
Ppd_B1	ZT20	V103-T2	V52-T2	0.724274	0.522754	0.719204
Ppd_B1	ZT20	V103-T2	V59-T2	0.724274	0	0.267753
Ppd_B1	ZT20	V46-T2	V52-T2	2.37365	0.522754	0.0377787
Ppd_B1	ZT20	V46-T2	V59-T2	2.37365	0	0.0305815
Ppd_B1	ZT20	V52-T2	V59-T2	0.522754	0	0.06742
Ppd_B1	ZT4	V12S-T2	Velut	1.16643	1.88246	0.367386
Ppd_B1	ZT4	V12S-T2	V121-T2	1.16643	2.07657	0.043071
Ppd_B1	ZT4	V12S-T2	V103-T2	1.16643	2.51279	0.463513
Ppd_B1	ZT4	V12S-T2	V46-T2	1.16643	1.26231	0.718216
Ppd_B1	ZT4	V12S-T2	V52-T2	1.16643	2.97312	0.12155
Ppd_B1	ZT4	V12S-T2	V59-T2	1.16643	1.347	0.588331
Ppd_B1	ZT4	Velut	V121-T2	1.88246	2.07657	0.789442
Ppd_B1	ZT4	Velut	V103-T2	1.88246	2.51279	0.725688
Ppd_B1	ZT4	Velut	V46-T2	1.88246	1.26231	0.420191
Ppd_B1	ZT4	Velut	V52-T2	1.88246	2.97312	0.318307
Ppd_B1	ZT4	Velut	V59-T2	1.88246	1.347	0.482921
Ppd_B1	ZT4	V121-T2	V103-T2	2.07657	2.51279	0.798972
Ppd_B1	ZT4	V121-T2	V46-T2	2.07657	1.26231	0.0494152
Ppd_B1	ZT4	V121-T2	V52-T2	2.07657	2.97312	0.343907
Ppd_B1	ZT4	V121-T2	V59-T2	2.07657	1.347	0.0771595
Ppd_B1	ZT4	V103-T2	V46-T2	2.51279	1.26231	0.491023
Ppd_B1	ZT4	V103-T2	V52-T2	2.51279	2.97312	0.800475
Ppd_B1	ZT4	V103-T2	V59-T2	2.51279	1.347	0.518077
Ppd_B1	ZT4	V46-T2	V52-T2	1.26231	2.97312	0.14112
Ppd_B1	ZT4	V46-T2	V59-T2	1.26231	1.347	0.745096
Ppd_B1	ZT4	V52-T2	V59-T2	2.97312	1.347	0.146632
Ppd_B1	ZT8	V12S-T2	Velut	0.977072	0.824961	0.620609
Ppd_B1	ZT8	V12S-T2	V121-T2	0.977072	1.53252	0.48973
Ppd_B1	ZT8	V12S-T2	V103-T2	0.977072	1.43547	0.283323
Ppd_B1	ZT8	V12S-T2	V46-T2	0.977072	1.06691	0.80254
Ppd_B1	ZT8	V12S-T2	V52-T2	0.977072	2.09836	0.00220967
Ppd_B1	ZT8	V12S-T2	V59-T2	0.977072	0.756021	0.300283
Ppd_B1	ZT8	Velut	V121-T2	0.824961	1.53252	0.402759
Ppd_B1	ZT8	Velut	V103-T2	0.824961	1.43547	0.213065
Ppd_B1	ZT8	Velut	V46-T2	0.824961	1.06691	0.584604
Ppd_B1	ZT8	Velut	V52-T2	0.824961	2.09836	0.0261321
Ppd_B1	ZT8	Velut	V59-T2	0.824961	0.756021	0.834356
Ppd_B1	ZT8	V121-T2	V103-T2	1.53252	1.43547	0.903446
Ppd_B1	ZT8	V121-T2	V46-T2	1.53252	1.06691	0.57188
Ppd_B1	ZT8	V121-T2	V52-T2	1.53252	2.09836	0.48344
Ppd_B1	ZT8	V121-T2	V59-T2	1.53252	0.756021	0.361391
Ppd_B1	ZT8	V103-T2	V46-T2	1.43547	1.06691	0.454149
Ppd_B1	ZT8	V103-T2	V52-T2	1.43547	2.09836	0.162192
Ppd_B1	ZT8	V103-T2	V59-T2	1.43547	0.756021	0.152822
Ppd_B1	ZT8	V46-T2	V52-T2	1.06691	2.09836	0.0684048
Ppd_B1	ZT8	V46-T2	V59-T2	1.06691	0.756021	0.441508
Ppd_B1	ZT8	V52-T2	V59-T2	2.09836	0.756021	0.00369168
